# Supplementary material for: Time-resolved transcriptomic analysis suggests candidate hub gene modules and putative regulatory pathways in tobacco under dicamba stress
Source: Front Plant Sci. 2026 Jul 13;17:1850240. doi: 10.3389/fpls.2026.1850240 (PMC13402193; doi:10.3389/fpls.2026.1850240)
Supplement: Supplementary file 4 [file Table1.xlsx]

## Sheet: Table S1
Table S1. The detailed information of 12 samples in this study.
Sample	ReadNum	BaseNum	Q20(%)	Q30(%)	GC(%)	CleanRatio(%)
CK	104802234	15720335100	97.19	92.05	41.24	98.83
CK	152182362	22827354300	97	91.71	41.52	98.86
CK	103782520	15567378000	97.27	92.2	41.18	98.89
6h	100713412	15107011800	97.31	92.34	41.06	98.96
6h	117837928	17675689200	97.43	92.51	41.12	99.1
6h	103818730	15572809500	97.3	92.32	41.27	99.15
24h	105529238	15829385700	97.4	92.46	41.16	98.02
24h	110621702	16593255300	97.5	92.82	41.07	98.7
24h	101095554	15164333100	97.26	92.22	41.01	98.77
72h	114014062	17102109300	97.4	92.45	41.01	99.01
72h	102186648	15327997200	97.24	92.19	41.42	98.88
72h	102089406	15313410900	96.84	91.31	41.36	99.17

## Sheet: Table S2
Table S2. The primers used in this study.
Gene ID	Forward primer	Reverse primer
qNtL25	CAAAAGTTACATTCCACCG	TTTCTTCGTCCCATCAGGC
Nitab4.5_0000355g0060	GGCATACAGAATGAACAGC	TCTTCCAATAGGCAAACC
Nitab4.5_0001903g0130	ATTGTGGATGAGAAAACCGA	CTTTCACGTCATGCTTATCG
Nitab4.5_0000004g0150	ACCCAGATAAATGCACAACT	CTAAGGATTGCTAGTGCAGA
Nitab4.5_0004994g0040	CTCCCAAAAGTGTCTGGATT	CTTAGAAACCAGGCTCGAAA
Nitab4.5_0006395g0010	TTATCCAGAGATGGCTTCCT	GATAGAGAAGTGCACCAACA
Nitab4.5_0000119g0130	AAAAGAAGCAGGTACAGCC	AGAAGCACGAGTAAATCCA
Nitab4.5_0013317g0010	AGCGGCTCCAACGAAGA	GCAGGCACATACCATCCA
Nitab4.5_0000543g0120	TGCTTACCCTTTCTACTTTCA	CCAATCAGCCGTCCAAT
